# Supplementary material for: Multiplex Assay for Rapid Detection and Analysis of Nucleic Acid Using Barcode Receptor Encoded Particle (BREP)
Source: Biomedicines. 2022 Dec 13;10(12):3246. doi: 10.3390/biomedicines10123246 (PMC9775236; doi:10.3390/biomedicines10123246)
Supplement: Supplementary file 1 [file biomedicines-10-03246-s001.zip]

Archive with 1 entries (1 files):
- biomedicines-2034585-supplementary.pdf
